# Supplementary material for: Altered Expression of m6A-Associated Genes Is Linked with Poor Prognosis in Pediatric Acute Myeloid Leukemia Patients
Source: Biomolecules. 2025 Aug 27;15(9):1238. doi: 10.3390/biom15091238 (PMC12467299; doi:10.3390/biom15091238)
Supplement: Supplementary file 1 [file biomolecules-15-01238-s001.zip]

Archive with 1 entries (1 files):
- biomolecules-3584802-supplementary.pdf
